# Supplementary material for: Factors Influencing the Acceptability and Uptake of HIV Self-Testing Among Priority Populations in Sub-Saharan Africa: A Scoping Review
Source: Public Health Rev. 2025 Apr 22;46:1608140. doi: 10.3389/phrs.2025.1608140 (PMC12052600; doi:10.3389/phrs.2025.1608140)
Supplement: Supplementary file 1 [file Table2.xlsx]

## Sheet: Study Extraction
		S2 File. Table of Study Extraction
Study Serial #	Lead author and year [Reference # in the manuscript]	Title of study	Aim of study	Study design	Country of study	Population category	Age group	Sample size	Number of participants	Eligibility criteria	Intervention	Outcome/Result	HIVST Acceptability	Acceptability Rate	HIVST Uptake	Recommendation	Main Findings
1	Abubakari et al., 2021 [23]	Community-Based Interventions as Opportunities to Increase HIV Self-Testing and Linkage to Care Among Men Who Have Sex With Men – Lessons From Ghana, West Africa	To demonstrate how community-based interventions can improve the implementation of HIV self-testing (HIVST) programs and enhance the reach, engagement, and linkage to care among men who have sex with men (MSM) in Ghana.	Descriptive study of community-based interventions	Ghana	Men who have sex with men (MSM)	Not specified	Not specified	Not specified	Not specified	Three community-based interventions: Many Men Many Voices (3MV), Auntie’s Corner, HIV Education, Empathy, & Empowerment (HIVE3)	The 3MV intervention may increase HIV self-testing due to its success in engaging MSM and improving their understanding of the need for HIV testing. • Auntie’s Corner could positively impact HIV self-testing as it facilitates increased contact with nurses and symptom reporting. • HIVE3 participants appreciated the security, privacy, and the ability for peer mentors to make referrals to nurses, su…	Community-based interventions that provide a safe, non-stigmatizing environment, peer support, and use of mobile technology to improve access to health services.	Not quantified in the excerpt, but the interventions suggest a positive acceptability based on the reported outcomes.	Community engagement, privacy, confidentiality, and accessibility of health services via digital platforms	Implementing HIVST among MSM in West Africa and other similar contexts should consider using community-based interventions that engage MSM through trusted local organizations, provide culturally relevant content, protect privacy and security, and leverage digital platforms to improve HIVST uptake and linkage to care.	Community-based interventions improved MSM engagement in HIVST by enhancing privacy, peer support, and digital access, increasing uptake and linkage to care in Ghana
2	Adebimpe et al., 2019 [24]	How acceptable is the HIV/AIDS self-testing among women attending immunization clinics in Effurun, Southern Nigeria	To assess the knowledge and acceptability of HIV self-testing (HIVST) among women of childbearing age attending immunization clinics in Effurun, Nigeria.	Descriptive, cross-sectional survey	Nigeria	Pregnant women	Women aged 15-49 years	357	357	Women of reproductive age (15-49 years) attending immunization clinic in Effurun, irrespective of their HIV status.	A semi-structured, interviewer-administered pre-tested questionnaire	• 80.1% of respondents were aware of HIVST, with electronic media and healthcare workers as the common sources of information. • 23.0% had good knowledge, while 76.8% had poor knowledge of HIVST. • 77.9% thought one could do the HIV test at home, and 86.0% accepted to conduct the test on themselves if given the opportunity. • Predictors of accepting HIVST included being older, educated, and marri…	Awareness, knowledge, sociodemographic factors, perception of HIVST as a private and autonomous healthcare decision.	High acceptability among study respondents for HIVST.	Awareness of HIVST, knowledge level, sociodemographic factors (age, education, marital status)	Promote HIVST in stakeholders' efforts to improve HIV testing among the general population; healthcare workers need to play a significant role in ensuring clients understand and correctly use HIVST kits.	HIVST awareness was high among women in Nigeria. Acceptability was influenced by education, age, and marital status.
3	Adeoti et al., 2021 [32]	Sexual Practices, Risk Perception and HIV Self-Testing Acceptability Among Long-Distance Truck Drivers in Ekiti State, Nigeria	To examine the sexual practices, risk perception, and acceptability of HIV self-testing (HIVST) among long-distance truck drivers in Ekiti State, Nigeria.	Cross-sectional survey	Nigeria	Adult Men	Adult male long-distance truck drivers aged 18 years and above	306	306	Adult male long-distance truck drivers in Ado-Ekiti, Southwestern Nigeria.	A semi-structured questionnaire	• Almost half (49.8%) of drivers had their first sexual experience before the age of 18. • About one-third (38.6%) had multiple sex partners, and (34.0%) patronized commercial sex workers in the past 6 months. • Consistent use of condoms was reported in a negligible percentage (3.0%), while 7.4% used intravenous drugs. • Two-thirds of respondents were interested in HIVST, while 32.2% knew their H…	Unsafe sexual practices, high-risk behavior, mobile nature of work, and willingness for HIVST.	A significant proportion of long-distance drivers showed interest in HIVST.	Sexual risk behaviors, risk perception, knowledge of HIV status, willingness to undergo HIVST	Intense advocacy, testing, and treatment are required to reduce HIV transmission among long-distance drivers. Scaling-up HIV testing using HIVST could bridge the diagnostic gap and improve testing among long-distance drivers who demonstrate willingness to be tested.	The participants engaged in high-risk sexual behaviors, with low condom use. Two-thirds were willing to use HIVST, highlighting the need for expanded testing access.
4	Agada et al., 2021 [33]	Reaching out to the hard-to-reach populations with HIV self-testing services in South-south Nigeria	To assess the impact of using a total market approach in increasing the demand for HIV Self-Testing (HIVST), ensuring product equity, accessibility, and sustainability in Cross River and Akwa Ibom States in South-south Nigeria.	Retrospective cross-sectional study	Nigeria	Adult men and women	Not specified	5153	1207	Clients eligible for HIV self-testing services in community pharmacies and through community anti-retroviral management teams.	Distribution of HIVST kits and evaluation of various metrics	Out of 5,153 eligible clients, 1,207 (23.4%) accepted the offer of HIVST. • 963 clients reported their results, with 39 (4%) reporting reactive results. • All 39 reactive cases were initiated into confirmatory testing and HIV care and treatment, while 586 (71%) non-reactive cases accessed HIV prevention services.	The study identifies the acceptance rate, assisted versus unassisted testing, reported results, reactivity, and linkage to care and treatment as key aspects evaluated in the study	Acceptance rate of HIVST was 23.4% among the offered clients.		HIVST has the potential to expand HIV testing services and linkage to care for populations who may not otherwise get tested. Importance is placed on further studies to understand the impact of HIVST on clients' emotional well-being and boost healthcare linkages.	HIVST effectively reached individuals who may not have otherwise sought testing, reinforcing its value in scaling up testing initiatives in hard-to-reach populations.
5	Babatunde et al., 2022 [34]	Assessment of knowledge and acceptability of HIV self-testing among students of selected universities in southwest Nigeria: an online cross-sectional study	To assess the knowledge and acceptability of HIV self-testing (HIVST) among undergraduate students in southwest Nigeria through an online survey.	Cross-sectional online survey	Nigeria	Adolescents	Not specified	155	155	Bona fide undergraduate students for the 2019/2020 academic session at two popular tertiary institutions in southwest Nigeria	Online dissemination of a standardized self-administered questionnaire	• 65.2% of respondents were studying medicine or other health-related courses • The mean knowledge score of HIVST among respondents was slightly above average • 76.1% of respondents had never used the HIVST option before • 62.6% of respondents were willing to use HIVST in the future • There was no significant association between socio-demographic characteristics and the level of knowledge of HIVST	Level of knowledge about HIVST and the absence of significant associations with socio-demographic characteristics 16. Recommendations from the studies: The study suggests the need to promote sexual and reproductive health education, increase awareness and accessibility of HIVST to youths, and support the UNAIDS 95-95-95 fast-track targets in Nigeria by 2030.	Moderate acceptability with 62.6% of students willing to use HIVST in the future	Knowledge about HIVST, acceptability of the approach, and socio-demographic factors	The study suggests the need to promote sexual and reproductive health education, increase awareness and accessibility of HIVST to youths, and support the UNAIDS 95-95-95 fast-track targets in Nigeria by 2030.	Although 62.6% were willing to use HIVST in the future, 76.1% had never used it before, suggesting a gap between acceptibility and actual uptake.
6	Naughton et al., 2023 [8]	‘If there is joy… I think it can work well’: a qualitative study investigating relationship factors impacting HIV self-testing acceptability among pregnant women and male partners in Uganda	To explore relationship factors that impact the acceptability of HIV self-testing (HIVST) among pregnant women and their male partners in Uganda and to inform strategies for optimizing the coverage of HIVST intervention.	Qualitative study with focus group discussions and in-depth interviews	Uganda	Pregnant women	Adults aged 18 years and above	122	122	Pregnant women attending two public ANC clinics in Kampala, Uganda, male partners of pregnant women, both groups aged 18 years and above.	Assessment of the perceptions of HIVST secondary distribution among pregnant women and male partners, leveraging the interdependence model of communal coping and health behavior change.	Factors such as trust, communication, fear of partner, and infidelity could influence women's decisions to deliver HIVST kits to partners and subsequent communal coping behaviors like couples HIV testing and disclosure. Pregnancy was a critical motivator for men's HIVST uptake. HIV status of pregnant women influenced communal coping and health-enhancing behaviors within a couple's context.	Relationship factors, presence of trust and communication, pregnancy, HIV status of the woman, perception of decreased stigma, and convenience of HIVST.	Not quantified, but HIVST was generally felt to be acceptable with certain predisposing factors present within the relationship.	Trust within the relationship, communication, fear of partner, infidelity, pregnancy as a motivator, and HIV status.	HIV-negative women in relationships with positive predisposing factors may be more likely to deliver HIVST and leverage interdependent coping behaviors. Women with HIV or those in relationships with negative predisposing factors may benefit from targeted counseling and disclosure support. Results can inform policy guidelines for HIVST kit distribution.	The study suggested tailored interventions for women in relationships with lower trust or fear of disclosure to improve HIVST uptake and safe partner engagement.
7	Burke et al., 2017 [40]	HIV self-testing values and preferences among sex workers, fishermen, and mainland community members in Rakai, Uganda: A qualitative study	To explore the values and preferences related to HIV self-testing (HIVST) among high-risk populations such as sex workers and fishermen, as well as community members in Rakai, Uganda.	Qualitative study consisting of in-depth interviews (IDIs) and focus group discussions (FGDs)	Uganda	Female sex workers	Not specified	Not specified	12 health care providers and 21 community members	Healthcare providers and community members, including sex workers and fishermen, in high-risk fishing communities and lower-risk rural mainland communities in Rakai, Uganda.	Participants were engaged in discussions to assess their values and preferences regarding HIVST, including perceived benefits and barriers.	Participants identified potential benefits of HIVST, including privacy, convenience, and the ability to test before sex. Concerns centered around the absence of a health professional, risks of careless kit disposal, and limited linkage to care. Most participants concluded that the benefits of HIVST outweighed the risks, they also discussed issues of kit distribution strategies and cost.	Perceived benefits, concerns related to the absence of professional support, and community perceptions.	The study suggests a potential role for HIVST among these populations, particularly key populations, if implementation challenges are addressed.	Values and preferences of individuals in both high-risk and lower-risk populations.	Implementers will need to balance HIVST accessibility with necessary professional support, considering community engagement and perspectives to optimize intervention coverage.	HIVST was valued for privacy and convenience among sex workers in Uganda. Concerns included lack of professional support, kit disposal, and linkage to care.
8	Choko et al., 2011 [35]	The Uptake and Accuracy of Oral Kits for HIV Self-Testing in High HIV Prevalence Setting: A Cross-Sectional Feasibility Study in Blantyre, Malawi	To evaluate the uptake and accuracy of oral self-testing kits for HIV in a high HIV prevalence setting and to explore community readiness to adopt self-testing as a potential strategy to increase HIV testing uptake in urban Blantyre, Malawi.	Cross-sectional feasibility study	Malawi	Adult men and women	Adults aged 16 years and above	283	283	Adults aged 16 years and above, residing in selected high-density residential suburbs of Blantyre, Malawi.	Participants were offered self-testing followed by confirmatory HIV testing and counseling (HTC), standard HTC alone, or no testing option. Participants opting for self-testing received pre-test counseling, a brief demonstration, and illustrated instructions for an oral test kit.	A total of 260 participants opted for self-testing, with an accuracy of 99.2% for self-read results compared to confirmatory blood testing. HIV prevalence in the study was 18.5%. While 98.5% rated the oral HIV self-test as not hard to do, 10.0% made minor procedural errors, and 10.0% required extra help. Most participants indicated willingness to accept self-test kits from a neighbor rather than …	Accuracy of self-testing, ease of use, privacy, and convenience of testing at home.	Oral self-testing was highly acceptable to the study participants.	Trust, convenience, confidentiality, privacy, and ability to test independently.	Oral supervised self-testing was found to be highly acceptable and accurate, with potential for high uptake at the local community level if it can be supervised and safely linked to counseling and care. Further research is needed to investigate whether linkage into HIV care is as effective following self-testing as it is with other testing options.	Oral HIVST was highly acceptable (98.5%) and accurate (99.2%) in Malawi. Most preferred self-testing over clinic-based testing, but some required guidance for correct use.
9	Conserve et al., 2018 [47]	“He Told Me to Check My Health”: A Qualitative Exploration of Social Network Influence on Men’s HIV Testing Behavior and HIV Self-Testing Willingness in Tanzania	To explore how men encourage their peers to test for HIV, the strategies used to encourage HIV testing, and the outcomes of HIV testing encouragement, including willingness for HIV self-testing, to inform the development of a social network-based HIV self-testing intervention called STEP (Self-Testing Education and Promotion).	Qualitative study with in-depth interviews	Tanzania	Adult Men	Not specified	Not specified	23 men	Men belonging to social networks and having various experiences and perspectives on HIV testing and HIV self-testing.	Exploration of men's HIV testing encouragement within their social networks and their willingness to engage in HIV self-testing.	Men encouraged their peers to test for HIV due to awareness of risky sexual behavior, knowledge of HIV-positive peers, and having HIV testing experience. Strategies used included formal and informal conversations, and some men accompanied their peers to the clinic for testing. Outcomes included increased awareness about HIV testing, peer HIV status disclosure, remaining untested due to fear and s…	Encouragement from peers, understanding of and experience with HIV testing, and perceived privacy and autonomy provided by self-testing.	65% of participants expressed willingness to engage in HIV self-testing in the future.	Social network influences, reputation and respectability related to masculinity, previous testing experiences, and perceived benefits and barriers to HIV testing.	Leverage positive HIV testing encouragement strategies to promote HIV self-testing among men's social networks. Provide training for men to become self-test educators and promoters to educate peers about HIV self-testing and the necessary steps to follow if a test is reactive.	Men in Tanzania encouraged peers to test for HIV, influencing HIVST willingness (65%). Social networks played a key role in normalizing HIV testing behaviors.
10	Dirisu et al., 2020 [48]	‘I will welcome this one 101%, I will so embrace it’: a qualitative exploration of the feasibility and acceptability of HIV self-testing among men who have sex with men (MSM) in Lagos, Nigeria	To explore the perceptions of men who have sex with men (MSM) regarding the feasibility and acceptability of oral HIV self-testing (HIVST) and to identify operational and contextual issues that might affect the distribution of HIVST kits to MSM in Lagos, Nigeria.	Qualitative study with in-depth interviews (IDIs) and focus group discussions (FGDs)	Nigeria	Men who have sex with men (MSM)	Not specified	Not specified	23 MSM and 12 KOLs	MSM aged 16 years and above, who have had anal intercourse with another man in the past 6 months, self-reporting as HIV negative or of unknown status during the past 3 months; KOLs aged at least 18 years, with experience working within the MSM community.	Assessment of acceptability and feasibility of oral HIVST among MSM and exploration of distribution strategies and potential barriers to HIVST uptake and linkage to care within the context of the Nigerian environment.	HIVST was highly acceptable among MSM participants due to its convenience, painless nature, privacy, and ability to address stigma concerns. Concerns included the comprehensibility of instructions, potential for errors, lack of support mechanisms for post-test follow-up, and linkage to care. Participants suggested retail outlets and peer-to-peer distribution as potential channels for distributing…	Preference for privacy, stigma reduction, convenience, painlessness, and familiarity with the peer distributor.	High acceptability among MSM in the study.	Privacy, stigma, convenience, ease of use, literacy levels, and availability of post-test support services.	An HIVST program should incorporate educational components to ensure proper use of HIVST kits and should include strategies for one-on-one peer-to-peer distribution and retail outlets that allow for anonymous pick-up. Adequate information provision and linkage to care for users who test positive are essential to maximize HIVST effectiveness.	HIVST was highly acceptable among MSM in Nigeria due to privacy and convenience. Barriers included instructions comprehension, potential errors, and lack of post-test support.
11	Durosinmi-Etti et al., 2021 [55]	Communication needs for improved uptake of PrEP and HIVST services among key populations in Nigeria: a mixed-method study	To investigate the facilitators, barriers, and communication needs of key populations (KPs) regarding the uptake of pre-exposure prophylaxis (PrEP) and HIV self-testing (HIVST) services in Nigeria and to understand the preferences and dynamics of the KP groups for effective messaging of PrEP and HIVST.	Mixed-method cross-sectional study with surveys, qualitative exploratory methods (interviews and focus group discussions).	Nigeria	Men who have sex with men (MSM)	Predominantly 18 to 28 years	1169 for survey, 60 for qualitative interviews, 49 for key informant interviews	Total of 1169 participants for survey and 109 participants for qualitative components	Members of key populations (MSM and FSWs) and key influencers within the KP groups aged 18 years and above	Examination of communication strategies and messaging efforts to promote PrEP and HIVST services among key populations and integration of community feedback into the development of an effective communication strategy.	51% of KPs were aware of PrEP, 50% aware of HIVST services. Barriers included individual, health system-related, socio-cultural, socio-economic, and medication-related factors. Preferred communication channels were face-to-face interactions, social media, and community dialogs.	Variety of communication channels, peer influence, privacy in obtaining services, and multilingual communications were important facilitators	Acceptability was moderate, with willingness to receive future messaging on PrEP and HIVST indicated by 95.5% of FSWs and 88.7% of MSM	Social networking, literacy, language, stigma, privacy concerns, and socio-economic factors	Tailor communication strategy to reflect preferences of key populations, reduce barriers to communication, increase uptake of PrEP and HIVST services. Incorporate multilingual and multi-channel approaches into communications strategy for HIV prevention. Engage key populations as ambassadors for disseminating information and linking hard-to-reach groups within their networks.	HIVST awareness among key populations in Nigeria was 50%, with socio-cultural and privacy concerns as barriers. Preferred communication channels included social media, peer networks, and community dialogues.
12	Dzinamarira et al., 2020 [36]	HIV self-testing in Rwanda: awareness and acceptability among male clinic attendees in Kigali, Rwanda: A cross-sectional survey	To assess the level of awareness and acceptability of HIV self-testing (HIVST) among male health-facility attendees in Kigali, Rwanda.	Cross-sectional survey	Rwanda	Adult Men	Adult men aged 18 years and above	579 men interviewed	579 men	Male clinic attendees at selected health facilities in Kigali, Rwanda, who were unaware of their HIV status	Systematic sampling and interviewing of male clinic attendees using a pretested interviewer questionnaire to collect data on awareness and acceptability of HIVST.	21% of men were aware of HIVST, 74% found HIVST acceptable. Factors significantly associated with HIVST awareness included having paid or received money for sex in the past month, health-seeking behavior, HIVST knowledge, HIVST attitude, and HIV risk perception. Factors associated with HIVST acceptability included health-seeking behavior, HIVST knowledge, HIVST attitude, and condom use after taki…	Acceptance seems to be associated with personal health behaviors and attitudes towards HIVST	High acceptability of HIVST with 74% finding it acceptable	Awareness of HIVST, attitude towards HIVST, health-seeking behavior, HIV risk perception, and acceptance of HIVST	Promote awareness of HIVST to improve HIV testing uptake among men in Rwanda. Future research and interventions should focus on improving HIVST acceptability among diverse populations and consider the implementation of community-level campaigns to educate men about HIVST.	HIVST awareness among Rwandan men was low (21%), but acceptability was high (74%). Health-seeking behavior and HIV risk perception significantly influenced willingness to self-test
13	Harichund et al., 2018 [49]	Acceptability of HIV self-testing among men and women in KwaZulu-Natal, South Africa	To assess the acceptability of HIV self-testing (HIVST) among men and women in KwaZulu-Natal, South Africa, and to explore factors that influence and motivate their acceptability of HIVST.	Qualitative study with focus group discussions (FGDs) and in-depth interviews (IDIs)	South Africa	Adult men and women	Adults aged 18 years and above	63 participants (23 in FGDs and 40 in IDIs)	63 participants	HIV uninfected or of unknown HIV status, men and women, aged 18 years or older, willing to provide informed consent	Exposure to HIV counseling and testing and HIVST, accompanied by baseline and post-intervention in-depth interviews to assess the acceptability of HIVST.	HIVST was acceptable among most participants, with acceptability higher in women. Men preferred HIVST due to convenience and efficiency, while women favored HIVST due to its potential to provide autonomy and empowerment. Lack of HIV counseling and managing a positive HIV result, as well as linkage to care, were raised as deterring factors of HIVST.	Preference for privacy and autonomy, concerns about managing positive results and accessing follow-up care, and perceived convenience	HIVST was found to be highly acceptable among most participants, especially women	Awareness and exposure to HIVST, efficiency and confidentiality, autonomy and empowerment, availability of counseling and support, coping and linkage after HIVST	Future research efforts should focus on evaluating the feasibility of introducing HIVST into the public health sector, considering factors that influence acceptability and designing interventions to address these concerns. Additionally, there is a need to promote awareness of HIVST as an important intervention for increasing HIV testing uptake.	HIVST was highly acceptable among men and women in South Africa, with women valuing autonomy and men favoring convenience. Barriers included lack of counseling and post-test support.
14	Hatzold et al., 2019 [37]	HIV self-testing: breaking the barriers to uptake of testing among men and adolescents in sub-Saharan Africa, experiences from STAR demonstration projects in Malawi, Zambia and Zimbabwe	To investigate how offering HIV self-testing (HIVST) at scale can increase the uptake of HIV testing among men and adolescents in Malawi, Zambia, and Zimbabwe.	Cross-sectional analysis of programmatic data from several HIVST distribution models	Malawi, Zambia, and Zimbabwe	Adolescents	Males aged 16 years and above	628,705 HIVST kits were distributed during the study period	Not explicitly stated, but includes all recipients of HIVST kits	Recipients of HIVST kits as part of the STAR demonstration projects	Distribution of HIVST kits through various models including community-based distribution, integration into HIV testing services (HTS), workplace distribution, public health facilities, and voluntary male medical circumcision (VMMC) promotion.	Out of the 628,705 HIVST kits distributed, 48.2% were taken by men, and 43.1% went to young people (ages 16 to 24). A higher proportion of male self-testers (22.3%) were first-time testers compared to women (17.1%). Most clients opting for HIVST had lower HIV prevalence, potentially due to self-selection.	Privacy, convenience, the empowerment provided by HIVST, and innovative distribution methods targeting hard-to-reach populations	High acceptability, with HIVST reaching a significant proportion of men, young people, and first-time testers	Gender, age, previous HIV testing history, distribution model, and testing preferences	Innovative male- and youth-sensitive approaches like HIVST may be essential to reaching UNAIDS fast-track targets for 2020. HIVST programs should consider targeted rollout and diversification of distribution models to maximize HIV testing coverage, particularly among men and young people who have limited uptake of standard facility- and community-based HIV testing	HIVST Reached Hard-to-Reach Populations – The distribution models effectively increased HIV testing among men and adolescents, populations that traditionally have lower HIV testing rates
15	Chen et al., 2021 [56]	Increases in HIV status disclosure and sexual communication between South African men who have sex with men and their partners following use of HIV self-testing kits	To analyze changes in HIV-related behaviors, including HIV status disclosure and condom use, among South African men who have sex with men (MSM) after the introduction of HIV self-testing (HIVST).	Mixed methods analysis, using data from a feasibility and acceptability study of HIVST among MSM	South Africa	Men who have sex with men (MSM)	Adult MSM	110 MSM participated in the study	110 MSM	MSM participating in a study on HIV self-testing feasibility and acceptability	Introduction of HIV self-testing to MSM as part of the study and assessment of changes in HIV-related behaviors after the introduction.	Increased HIV status disclosure from study participants to sexual partners, from 61.8% at baseline to 75.5% at 6-month follow-up (p = 0.04). Decreased condom use with female partners (p = 0.03). Qualitative interviews revealed that some participants used test results to inform condom use. Distribution of self-test kits was reported to improve mutual disclosure but should be accompanied by informa…	Improved mutual disclosure, the potential impact on sexual decision-making, and privacy afforded by HIVST	HIVST was found to be acceptable among the study population	Availability of HIVST kits, behavior change following the use of HIVST, sexual communication with partners	Distribution of HIVST kits should be accompanied by comprehensive information highlighting that the tests may not detect early HIV infections or other sexually transmitted infections (STIs) and emphasizing the importance of condom use regardless of test results.	HIV status disclosure among MSM in South Africa increased from 61.8% to 75.5% post-HIVST.
16	Iliyasu et al., 2020 [38]	Acceptability and correlates of HIV self-testing among university students in northern Nigeria	To assess the uptake of HIV testing and counseling (HTC), willingness to self-test for HIV, and predictors of willingness to self-test among university students in Kano, Nigeria.	Cross-sectional study	Nigeria	Adolescents	Not explicitly stated, but includes undergraduate students	399	399 students	Registered undergraduate students at Bayero University and its affiliated teaching hospital	Assessment of HTC uptake, willingness to self-test for HIV, and their determinants using anonymous self-administered questionnaires	Only 35.8% of participants had previously undergone HTC. A majority of respondents (70.4%) were willing to self-test for HIV. Factors significantly associated with prior HTC included year of study, residence, sexual activity, willingness to self-test, and consistent condom use. Older students and female students were less likely to be willing to self-test, whereas more senior students, those enro…	Seniority in college, ethnicity, field of study, and previous HTC uptake	Acceptability was high, with 70.4% of students expressing willingness to self-test for HIV	Age, gender, ethnicity, field of study, and willingness to self-test	Implement measures to increase HTC services uptake, including training peer educators, establishing counseling hotlines, providing subsidized test kits, and strengthening linkages with university health services	Among Nigerian university students, 70.4% were willing to self-test, though prior HTC uptake was low (35.8%).
17	Iwelunmor et al., 2020 [50]	The 4 youth by youth HIV self-testing crowdsourcing contest: A qualitative evaluation	To examine youth responses to an HIV self-testing (HIVST) crowdsourcing contest in Nigeria aimed at promoting the uptake of HIVST among young people.	Qualitative evaluation of a crowdsourcing contest	Nigeria	Adolescents	10–24 years	903 entries received in response to the contest prompt	769 eligible participants after screening out ineligible entries	Young people between the ages of 10 to 24 years residing in Nigeria with ideas on promoting HIVST among youth	The crowdsourcing contest called for ideas on promoting HIVST among youth, engaging participants through online and offline platforms	A total of 769 eligible entries were evaluated with a mean overall score of 4.0/9.0. Three main themes emerged from the entries: Peer-to-peer distribution leveraging existing infrastructures, youth-oriented branding of the HIVST Kit, and the use of mobile platforms and social media technology.	The appeal of crowdsourcing as a participatory method, acceptability of ideas based on their feasibility, desirability, and potential impact	The contest indicated high interest and engagement among youth in promoting HIVST	Youth engagement, peer influence, social media reach, contest-driven innovation, and cultural factors	Use crowdsourcing contests to engage youth in developing HIVST promotion strategies. Further research to design and evaluate youth-friendly campaigns based on contest ideas to increase HIVST uptake among Nigerian youth	Digital and social media strategies emerged as a preferred medium for HIVST awareness, suggesting that online engagement is crucial in youth-centered HIV prevention programs.
18	Ngure et al., 2017 [57]	Feasibility and acceptability of HIV self-testing among pre-exposure prophylaxis users in Kenya	To assess the feasibility and acceptability of HIV self-testing among pre-exposure prophylaxis (PrEP) users within the Partners Demonstration Project in Kenya.	Mixed-methods study	Kenya	Adult men and women	Not specified	222	222 enrolled HIV-uninfected PrEP users	HIV-uninfected, current use of PrEP, and subset enrolled in the HIV self-testing sub-study	Provision of HIV oral fluid self-test kits for participants to use in intervals between scheduled quarterly clinic visits	98% acceptance rate of self-testing; most participants reported the self-testing kits were easy to use (96.8%).	Ease of use, empowering aspect of self-testing, and reduction in anxiety associated with waiting for clinic HIV tests	High acceptability among study participants	N/A	HIV self-testing may be a feasible strategy to efficiently permit routine HIV testing between PrEP refills and may reduce the burden on both PrEP users and providers	HIVST was highly acceptable (98%) among PrEP users in Kenya. Most participants (96.8%) found self-testing easy, supporting its feasibility for routine PrEP monitoring.
19	Knox et al., 2011 [39]	Social vulnerability and HIV testing among South African men who have sex with men (MSM)	To explore the relationship between social vulnerability and HIV testing practices among MSM in South Africa.	Cross-sectional survey	South Africa	Men who have sex with men (MSM)	18-40	300	300 MSM	Lived in the greater Pretoria metropolitan area; aged 18-40; reported sex with a man in the preceding year; conversant in English	Community-based survey to collect information on HIV testing practices and indicators of social vulnerability	67.7% of participants had been tested for HIV. Being Black, living in a township, and lacking HIV knowledge were negatively associated with ever having tested for HIV (adjusted OR = 0.29). Lower income and internalized homophobia reduced the likelihood of recent HIV testing.	The study explored factors associated with the likelihood of having been tested for HIV rather than acceptability of self-testing	N/A	Age, race, residential status, employment status, educational attainment, lack of social support, internalized homophobia, and lack of HIV knowledge	Interventions to mitigate the effects of social vulnerability on HIV testing practices are needed to encourage regular HIV testing among South African MSM	Many MSM in the study avoided traditional HIV testing services due to stigma, fear of discrimination, and concerns about confidentiality, which suggests that HIVST could provide a more acceptable alternative by allowing for discreet, private testing at home
20	Koris et al., 2021 [51]	Youth-friendly HIV self-testing: Acceptability of campus-based oral HIV self-testing among young adult students in Zimbabwe	To assess the acceptability, perceived challenges, and recommendations of young adult lay counselor-led campus-based HIV self-testing (HIVST) delivery among tertiary school students aged 18–24 years in Zimbabwe.	Qualitative study within an interventional study (the Feasibility and Acceptability of HIV Self-Testing study or FAST)	Zimbabwe	Adolescents	18–24 years	52	52 young adults interviewed through 26 in-depth interviews (IDIs) and four focus group discussions (FGDs)	Students who self-tested for HIV on campus; self-tested off-campus; or opted not to self-test	Campus-based oral HIV self-testing using lay workers for distribution	Most participants favored campus-based HIVST, describing it as more autonomous, convenient, and socially acceptable than other HIV testing services.	Anonymity and privacy during testing, young adult lay counselor-led distribution, integrated secondary distribution of test kits, and	High acceptability among interviewed students for campus-based delivery of HIVST	Perceived autonomy, convenience, social acceptability, and recommendations for implementation improvements	. Recommendations from the studies: Campus-based HIVST delivery should be tailored to increase privacy, reduce social coercion, and enhance accessibility to post-test counseling. Recommendations include integrating secondary distribution of test kits and increased HIV counseling options into campus-based programs for improved implementation.	Campus-based HIVST in Zimbabwe was highly acceptable among students due to privacy and convenience. Lay counselor-led distribution and secondary test kit distribution were favored.
21	Kumwenda et al., 2021 [52]	Feasibility and acceptability of a peer-led HIV self-testing model among female sex workers in Malawi: a qualitative study	To explore the feasibility and acceptability of peer-led HIV self-testing (HIVST) among female sex workers (FSW) in Malawi, and to inform tailored HIVST delivery approaches.	Qualitative study	Malawi	Female sex workers	Not specified	39 FSW who had obtained an HIVST kit and eight peer distributors	39 FSW and 8 peer distributors	FSW who had obtained an HIVST kit	Oral fluid-based peer-led HIVST offered to FSW	Peer-led HIVST is feasible according to peer distributors' accounts. FSW spoke positively about peer-led HIVST and younger FSW preferred it to facility-based HIV testing. FSW highlighted the control and confidentiality that HIVST could allow them, helping to avoid discriminatory attitudes in public facilities. Some FSW expressed doubts about the procedure and some already aware of their HIV-posit…	Peer influence, stigma and discrimination at public health facilities, convenience, and confidentiality	High acceptability of HIVST among FSW	Need for privacy, control over testing experience, avoidance of discrimination, and potential to establish sexual partners' HIV status	Integrate peer-led HIVST among FSW, but avoid distribution in venues to minimize power imbalances. Ensure a range of testing options is available to avoid coercion and retesting. Implement alternative linkage approaches for FSW to seek post-test services outside of public health facilities to address the bottleneck in HIV prevention and treatment cascades.	Peer-led HIVST was highly acceptable among Malawian FSWs, enabling confidentiality and autonomy. Some concerns included coercion and retesting among known HIV-positive individuals.
22	Kurth et al., 2015 [64]	Accuracy and Acceptability of Oral Fluid HIV Self-Testing in a General Adult Population in Kenya	To evaluate the performance, accuracy, and acceptability parameters of unsupervised oral fluid HIV self-testing (HIVST) in a general adult population in western Kenya.	Prospective validation study	Kenya	Adult men and women	Adults (≥18 years old)	240	240 individuals	Adults who do not know their HIV status because they have never tested or their last HIV test was negative, and live within 1 hour of public transit travel time to Eldoret town	Participants performed an unsupervised self-administered oral fluid HIV self-test, compared results to staff-administered oral fluid and rapid fingerstick tests, and a proportion of the negative results were validated using lab ELISA	HIV self-testing showed a sensitivity of 89.7–92.9% and specificity of 97.8–98.0%. Despite somewhat lower than expected sensitivity, there was a high acceptability (94%) of oral fluid HIV self-testing.	Convenience, simplicity, and non-invasiveness of the test	High acceptability among the general population in western Kenya	Not specified directly in the provided text	Education around appropriate use of HIV self-testing to reduce invalid results and to encourage confirmatory testing and linkage to HIV care where appropriate should accompany any rollout of HIVST.	Participants favored HIVST due to its simplicity, non-invasiveness, and convenience, suggesting it could enhance HIV testing rates among individuals reluctant to visit healthcare facilities.
23	Lippman et al., 2017 [62]	High Acceptability and Increased HIV-Testing Frequency After Introduction of HIV Self-Testing and Network Distribution Among South African MSM	To explore the acceptability, feasibility, utilization, and distribution patterns of HIV self-testing (HIVST) among MSM in South Africa, and to investigate how HIVST might expand testing options and frequency.	Longitudinal HIVST study	South Africa	Men who have sex with men (MSM)	Adults (specific age range not provided)	127	127 MSM participated in the study	Men aged 18 years or older, sexually active with a man in the past 6 months, willing to undergo HIV testing to confirm HIV-negative status, and able to provide consent	Provision of up to 9 HIV self-test kits (oral fluid or blood fingerstick) for participants to use themselves and distribute to their networks	91% of participants self-tested. Over 80% preferred HIVST to clinic-based testing. Participants distributed 728 tests within their networks. Six participants seroconverted during the study. The frequency of frequent testing increased from 37.8% before the study to 84.5% at follow-up (P < 0.001). Anticipated frequent testing was 100% if HIVST were available, compared with 84% if only clinic-testin…	Convenience, privacy, empowerment, and provision of self-test kits to the participants	High acceptability and preference for HIVST over clinic-based testing reported among study participants	Acceptability and preferences towards HIV self-test kits, and the distribution methods of the kits	Immediate implementation and scaling of HIVST as a programmatic innovation are recommended to potentially reduce time to diagnosis, facilitate treatment uptake, and decrease new infections, especially in high-transmission settings. Accessible pricing and targeted distribution channels are needed to ensure that low-income South Africans, including MSM, have access to HIVST.	Among South African MSM, HIVST increased testing frequency from 37.8% to 84.5%. Over 80% preferred HIVST to clinic-based testing, highlighting its potential for expanded adoption.
24	Knight et al., 2017 [53]	“I think it is right”: a qualitative exploration of the acceptability and desired future use of oral swab and finger-prick HIV self-tests by lay users in KwaZulu-Natal, South Africa	To explore the perceived usability and acceptability of HIV self-testing (HIVST) among lay users using several self-test prototypes and to understand their willingness to recommend and future use, including willingness to pay for an HIV self-test.	Qualitative study	South Africa	Adult men and women	Adult (specific age range not provided)	50	50 lay users	Adults aged 18 years or older participating in the study	Use of oral fluid and finger-prick HIV rapid test prototypes which were modified for the study not to yield results	High acceptability of HIV self-testing among lay users regardless of self-test prototype. Acceptability was framed by two domains: usability and perceived need. Most participants found the test easy to use and expressed a need for the self-test to protect privacy and autonomy.	Preference for non-invasive self-testing, confidentiality, autonomy, ease of use, possibility of future use, and overcoming barriers associated with facility-based testing	High acceptability with most respondents stating they would be confident to conduct the test again if it was free (98%) and many indicating willingness to buy a test (86%)	Perceived ease of use, privacy and autonomy afforded by self-testing, and convenience compared to facility-based testing	For scalability and sustainability, factors such as usability (including access and availability), and the desire for future use should be considered. Programs should ensure a range of testing options are available to avoid coercion and retesting. The study results show high acceptability in these areas and a general interest in HIVST among lay users in a community in KwaZulu-Natal.	Lay users in South Africa found HIVST highly acceptable due to ease of use, privacy, and autonomy. Willingness to purchase a test was high (86%).
25	Boisvert Moreau et al., 2022 [54]	HIV self-testing implementation, distribution and use among female sex workers in Cotonou, Benin: a qualitative evaluation of acceptability and feasibility	To explore the elements influencing HIV self-testing (HIVST) implementation, distribution, and use among female sex workers (FSWs) and assess HIVST acceptability and feasibility in this population.	Qualitative study	Benin	Female sex workers	Not specified	29 semi-structured individual interviews with FSWs	29 FSWs participated in individual interviews	Female sex workers identifying as professional FSWs, aged 18 or older, who declared that sex work was their main source of income, received and performed saliva-based HIVST within the study, and provided informed consent	Distribution of saliva-based HIV self-testing kits among FSWs within a pilot study including community-based, facility-based, and secondary distribution strategies	High acceptability of HIVST among FSWs with many advantages mentioned, such as autonomy, privacy, accessibility, time-saving, and being painless. Barriers included fear of unreliability, lack of psychological support and medical follow-up, and the possibility of result dissimulation. No cases of suicide or violence associated with HIVST were reported. Secondary distribution within FSWs' social ne…	Advantages of HIVST including autonomy, privacy, non-invasive nature, accessibility, and the painless procedure. Barriers included concerns about the reliability of the test, lack of support, and risk of result concealment	Very high level of acceptability for HIVST among FSWs	Knowledge of HIVST, perceptions of autonomy and privacy, access to testing, perceived ease of use, and social influences	Implement HIVST quickly and free of charge in Benin for all individuals at risk of HIV. Integrate HIVST offer with comprehensive sexual health and prevention services that promote safe sex practices and regular STI screening. The distribution model should consider community-based strategies, facility-based accessibility, and the potential for secondary distribution within social	FSWs in Benin highly accepted HIVST for autonomy and privacy, though concerns included lack of medical support and potential result concealment.
26	McGowan et al., 2022 [41]	Assessing young Kenyan women’s willingness to engage in a peer-delivered HIV self-testing and referral model for PrEP initiation: A qualitative formative research study	To understand adolescent girls and young women's (AGYW) potential willingness to engage in a model where trained AGYW using PrEP deliver HIV self-tests to their close friends and refer them to PrEP, aiming to increase PrEP uptake in this population.	Qualitative formative research study	Kenya	Adolescents	16 to 24 years	30 in-depth interviews (IDIs)	30 AGYW	AGYW aged 16 to 24 years who self-reported being at high risk of HIV infection as per the Kenya Rapid Assessment Screening Tool (RAST)	Semi-structured in-depth interviews exploring perspectives on initiating conversations about HIV risk and PrEP, distributing/receiving HIV self-test kits, and referring/following through on a referral to clinic-based HIV services.	Most participants anticipated they would be willing to engage in a peer-delivered HIV self-testing and referral model for PrEP initiation. PrEP-experienced AGYW felt concerned about their friends' HIV risk behaviors and were already in the habit of discussing PrEP with friends. Many expressed positive attitudes toward the model, perceived it to be normative among AGYW, and were confident in their…	High concern for friends' well-being, positive emotional responses to the prospect of supporting friends, and experience discussing HIV and PrEP.	High anticipated acceptability among the participants for engaging in the model.	Salience and attitudes toward target behaviors, perceived norms and existing habits, personal agency, and possibility to act as peer providers or clients within the peer PrEP referral model.	Future research should pilot test the peer PrEP referral model enhanced with peer-delivered HIV self-tests to determine its acceptability, feasibility, and effect on HIVST and PrEP uptake among AGYW. Implementers of the model should consider recruiting AGYW who are willing to disclose their PrEP use to friends and provide additional support to enhance referral follow-through.	The study suggested that peer-led HIVST distribution could complement PrEP education efforts, increasing awareness and uptake among AGYW at high risk of HIV infection.
27	McHugh et al., 2023 [25]	On Campus HIV Self-Testing Distribution at Tertiary Level Colleges in Zimbabwe Increases Access to HIV Testing for Youth	To investigate the feasibility of peer distribution of HIV self-testing (HIVST) kits to youth aged 16-24 years and examine factors associated with testing off-site rather than at distribution points.	Cross-sectional study	Zimbabwe	Adolescents	16-24 years	5,351 participants received an HIVST kit	5,351 youth	Youth aged between 16 and 24 years who had not had an HIV test in the previous 3 months and were not known to be living with HIV.	Distribution of oral mucosal transudate (OMT) HIVST kits to youth on tertiary education campuses.	A total of 5,351 participants received an HIVST kit, of whom 3,319 (62%) tested off-site. Factors associated with choosing to test off-site included being female, living on campus, used a condom at last sex, and previous knowledge of HIVST. Overall, 2,933 (55%) returned their results, with 23 (1%) of which were reactive. Attending a vocational college and teachers training college compared to a u…	Convenience, privacy, autonomy, and ease of access to testing offered on educational campuses.	High acceptability and effectiveness in reaching a large number of youth over a short period.	Gender, living on campus, condom use at last sexual intercourse, prior knowledge of HIVST, college type, and ever having sex.	Increase awareness and roll out of HIVST on campuses, coupled with support for linkage to HIV prevention and treatment services. Efforts should integrate HIVST offer with comprehensive sexual health services to promote safe sex practices and empowerment among youth.	Zimbabwean youth (16–24 years) showed high HIVST uptake. 62% tested off-site, preferring privacy, and 55% returned results.
28	Ben Moussa et al., 2022 [26]	Acceptability and usability of oral fluid-based HIV self-testing among female sex workers and men who have sex with men in Morocco	To explore the acceptability and usability of oral fluid-based HIV self-testing (HIVST) among female sex workers (FSW) and men who have sex with men (MSM) in Morocco.	Pilot study	Morocco	Female sex workers	Not specified	492 participants (257 MSM and 233 FSW)	492 participants (257 MSM and 233 FSW)	Self-identified as FSW or MSM, aged 18 years or older, requesting HIV testing at ALCS centers during the study period, and able to provide informed consent. PLHIV and PrEP users were excluded from the study.	Pilot study on the usability of the OraQuick HIV-1/2 salivary self-test among MSM and FSW visiting ALCS centers for standard HIV rapid testing.	18% of participants were aware of HIVST before the study. Very high rate of acceptability of HIVST (90.6%). Performing the HIVST was deemed very easy for 92.2% of MSM and 80.6% of FSW. HIV positivity rate was 3.8%, with 100% concordance between participants’ interpretation of HIVST and standard HIV testing performed by ALCS lay provider HIV testing.	High perceived ease of use, high acceptability, and potential challenges related to the education level of users.	Very high acceptability of 90.6% among FSWs and MSM.	Awareness of HIVST, education level, ease of use, acceptability of the test.	HIV self-testing should be implemented quickly in Morocco and offered free of charge to all individuals at risk of HIV. HIV self-testing should be integrated with comprehensive sexual health and prevention services, and assistance and demonstration tools should be adapted to improve accessibility for users with lower education levels.	Among Moroccan MSM and FSWs, HIVST acceptability was very high (90.6%), with ease of use being a key factor.
29	Ndungu et al., 2023 [27]	Evaluation of factors associated with HIV self-testing Acceptability and Uptake among the MSM community in Nairobi, Kenya: A cross-sectional study	To determine facilitating factors for HIV self-testing (HIVST) acceptability and uptake among men who have sex with men (MSM).	Cross-sectional exploratory study	Kenya	Men who have sex with men (MSM)	18-60 years	345 MSM completed the questionnaires	391 MSM respondent were recruited	Adult men (aged 18–60 years) who reported actively engaging in anal or oral sex with men.	Collection of data from MSM in Nairobi using a structured questionnaire to assess demographics, HIV risk behaviors, and perspectives on HIVST.	Two-thirds (64.0%) of participants were aged 18–24 years. 72.7% were unemployed. 64.0% self-reported as male sex workers (MSW). Significant associations between willingness to undertake HIV self-tests and frequency of HIV testing as well as with previous knowledge about self-testing. Habitual HIV testers were more likely to have used the HIVST kit than non-habitual testers. Willingness to underta…	Frequent HIV testing, knowledge about self-testing, willingness for confirmatory testing, and the perception of blood tests being more accurate than oral tests.	High acceptability of HIVST, with most MSM preferring blood sample self-test kits for perceived accuracy.	Age, habitual testing, knowledge about self-testing, willingness to undertake confirmatory testing, and preferences for blood sample self-test kits over oral self-test kits.	Emphasize awareness creation on the importance of frequent HIV testing, provide pre- or post-testing counseling, highlight the importance of testing buddies for first-time testers, and reduce the cost of HIV self-test kits. Future studies should explore motivators to self-testing among different generations of MSM and those with higher economic status in Kenya.	Most MSM expressed high acceptability of HIVST, citing privacy, autonomy, and convenience as major advantages. Despite interest, uptake remained lower than expected due to cost barriers and limited knowledge about self-testing procedures.
30	Nnko et al., 2020 [42]	Female sex workers perspectives and concerns regarding HIV self-testing: an exploratory study in Tanzania	To explore the acceptability of HIV self-testing (HIVST) among female sex workers (FSWs) in Tanzania and assess their concerns and perspectives regarding the introduction of HIVST.	Exploratory study utilizing in-depth interviews (IDI) and participatory group discussions (PGD)	Tanzania	Female sex workers	Adult FSWs	227 FSWs participated in PGD sessions and 23 FSWs participated in IDI	227 FSWs in PGD sessions and 23 in IDIs	Females aged 18 and above, self-identified as sex workers, consenting to participate in the study.	Conducting IDIs and PGDs to gather qualitative data regarding FSWs' views on the acceptability and concerns related to HIVST.	Majority (93.0%) reported having tested for HIV in the past 2 years. High enthusiasm for HIVST among FSWs, with convenience and increased privacy and confidentiality being primary motivators. Participants expressed concerns about their ability to interpret and trust the results of the test and potential personal harm, including severe distress and self-harm for individuals with a reactive test. A…	Increased confidentiality, convenience, time and cost saving, autonomy, and perceived need for non-facility-based HIV testing options.	High enthusiasm and acceptability among FSWs for use of HIVST.	Privacy, confidentiality, convenience and autonomy, alongside concerns about result interpretation, consequences of reactive test results, and preference for availability at different locations.	Provide adequate access to counselling and referral services along with HIVST to address concerns about result interpretation and potential distress. The roll-out of HIVST among FSWs should be carefully managed, considering their increased risk and societal norms that influence public discourses on sex work and HIV. Additional research into FSWs' lived experiences using HIVST would supplement the…	Tanzanian FSWs had high HIVST enthusiasm due to privacy but worried about interpreting results and handling reactive outcomes.
31	Obiezu-Umeh et al., 2021 [43]	Young people’s preferences for HIV self-testing services in Nigeria: a qualitative analysis	To explore HIV self-testing (HIVST) preferences among Nigerian youth using qualitative methods and identify factors that may facilitate or hinder the uptake of HIVST in this population.	Qualitative study using semi-structured in-depth interviews	Nigeria	Adolescents	14–24 years	65 youth participated in interviews	65 youth	Young people between the ages of 14 to 24 years	Semi-structured in-depth interviews to gather data on young people's perspectives on HIVST and their preferences for service delivery.	Four main themes identified regarding HIVST preferences: cost, testing method, access location, and continuing care and support. Majority (56%) were females with a mean age of 21 years.	Cost, perceived benefits of less invasive methods, access location, linkage to care and support	High acceptability among Nigerian youth for using HIVST services	Cost, testing method, access location, availability of continuing care and support post-testing	Address young people's preferences for HIVST to implement programs and research to increase uptake of HIVST, considering factors like lower cost, less invasive testing methods, convenient location for testing, and linkage to care and support post-testing.	Nigerian youth prioritized HIVST cost, convenience, and linkage to care. High acceptability was reported despite access concerns.
32	Oduetse et al., 2019 [44]	Perceptions and attitudes towards acceptability of HIV self-testing among female sex workers in Selibe Phikwe, Botswana	To explore and document female sex workers’ (FSWs) perceptions and attitudes towards the acceptability of HIV self-testing (HIVST) in Selibe Phikwe, Botswana.	Exploratory qualitative study	Botswana	Female sex workers	Adult FSWs	17 participants in the study	17 FSWs	Female sex workers providing sexual services in Selibe Phikwe, Botswana	Focus group discussions (FGDs) and in-depth interviews (IDIs) to gather information on FSWs' awareness of HIVST, willingness to use it, preferred distribution model, and preferred test kit.	HIVST was not known to most participants. Participants expressed a negative attitude towards HIVST due to lack of knowledge and confidence in carrying out self-testing independently. Health workers suggested community sensitization and assisted HIVST approaches to improve uptake.	Awareness and education about HIVST, availability of counselling services, assisted HIVST approaches, concerns about post-test counselling and linkage to care	HIVST was met with skepticism and preference for facility-based services due to concerns about self-testing ability and support.	Awareness, knowledge, confidence in self-testing, preference for facility-based services, type of HIV test kit	Community sensitization is needed to improve the uptake of HIVST among FSWs, along with the availability of counselling services, close follow-ups, and the introduction of assisted HIVST approaches.	Botswana FSWs were unfamiliar with HIVST and skeptical due to lack of awareness. Assisted testing was preferred for confidence.
33	Okoboi et al., 2019 [28]	Acceptability, perceived reliability and challenges associated with distributing HIV self-test kits to young MSM in Uganda: a qualitative study	To assess the acceptability, perceived reliability, and challenges associated with distributing HIV self-test (HIVST) kits to young men who have sex with men (MSM) in Uganda.	Cross-sectional qualitative study	Uganda	Men who have sex with men (MSM)	19 to 30 years	74 MSM and 18 health workers	92 total participants (74 MSM and 18 health workers)	Male MSM aged 18 years and older, who had engaged in anal sex with men in the past year	Focus group discussions (FGDs) with MSM and health workers to elicit information on acceptability and perceptions regarding HIVST.	MSM described HIVST as a mechanism that would facilitate HIV testing uptake. Participants preferred HIVST to conventional approaches and suggested distribution through peers. Key concerns included unreliable results and social harm due to a positive result.	Efficiency, confidentiality, non-invasiveness, non-stigmatization, peer support	High acceptability among MSM for distribution and use of HIVST kits	Acceptability, preferred distribution channels, perceived reliability, concerns about social harm and linkage to care	Distribution of HIVST kits by MSM peers is an acceptable strategy to promote access to HIV testing. Combining HIVST with follow-up, linkage to HIV care, and prevention services is essential.	Young MSM in Uganda strongly preferred peer-distributed HIVST, though concerns about test reliability and social harm persisted.
34	Olakunde et al., 2023 [29]	Awareness of and willingness to use oral HIV self-test kits among Kenyan young adults living in informal urban settlements: a cross-sectional survey	To examine the awareness and willingness to use oral HIV self-testing (HIVST) among high-risk young adults living in Kenya's informal urban settlements, and to examine differences in HIVST awareness and willingness by demographic and sexual risk factors.	Cross-sectional survey	Kenya	Adolescents	18–22 years	350 high-risk young adults	350 participants	Kenyan young adults aged 18–22 years living in informal urban settlements, reporting high-risk sexual behaviors	Face-to-face survey interviews using a structured questionnaire to collect data on demographics, sexual behaviors, awareness of HIVST, willingness to use HIVST, and reasons for their preferences and barriers.	Awareness of oral HIVST was low at 19%. Willingness to use an oral HIV self-test in the future was high at 75%. Willingness to ask their sex partner(s) to self-test before having sex was reported by 77% of participants. Women, older participants (aged 20+), and more educated participants were more willing to use HIVST.	Cost, testing method preference, access location preference, considerations for continuing care and support	High willingness to use oral HIVST among participants despite low awareness	Gender, age, education, engagement in high-risk sexual behaviors, monthly income	Increase community- and peer-based efforts to promote HIVST, address concerns related to test accuracy, self-harm, and limited support. Tailored approaches are needed for equitable increases in HIVST uptake among young adults.	Kenyan youth in informal settlements had low HIVST awareness (19%) but high willingness to use it (75%). Cost and support were key considerations.
35	Ong et al., 2021 [30]	Designing HIV testing and self-testing services for young people in Nigeria: A discrete choice experiment	To examine the strength of Nigerian youth preferences related to HIV testing and HIV self-testing (HIVST).	Cross-sectional study using discrete choice experiments (DCEs)	Nigeria	Adolescents	14-24 years	504 youth	504 participants	Youth aged 14-24 years	DCEs were conducted to explore preferences for various attributes of HIV testing services and HIVST kits.	Participants preferred HIV testing services that are free, blood-based testing, available in private/public hospitals or at home, with HIV medications available at the testing site, and conducted by a doctor. Participants preferred HIVST kits that are available from community health centers, free, approved by WHO, include other STI testing, have the option of an online chat, and oral-based HIVST.	Test cost, type of test, location of test and test kit distribution, person conducting the test, availability of HIV medications, test kit quality, additional features and support	High preferences for HIV testing and self-testing services, potential to optimize youth uptake of HIV testing	Cost of testing and self-test kits, location of test and test kit distribution, type of test, availability of HIV medicine at the testing site, who conducts the test, test quality, extra items included with the HIVST kit, support if tested positive	HIV home testing is equally preferred to testing in a hospital, and if HIVST kits account for youth preferences, there could be a viable market for HIVST. Efforts are needed to encourage HIV testing among young males. Further research is warranted to explore sustainable models for financing HIVST distribution programs for youth.	The majority of participants indicated that cost was a major determinant of HIVST uptake, with free or highly subsidized test kits being preferred over those requiring out-of-pocket payments. Youth expressed reluctance to pay for HIVST kits, even if they were convenient or accessible.
36	Pérez et al., 2016 [58]	'I Know that I Do Have HIV but Nobody Saw Me': Oral HIV Self-Testing in an Informal Settlement in South Africa	To explore the feasibility and acceptability of unsupervised oral HIV self-testing (HIVST) for home use in an informal settlement in South Africa.	Mixed-methods research with a qualitative phase using thematic analysis	South Africa	Adult men and women	Adults aged 18 and above	20 participants in the qualitative phase	20 participants	Adults aged 18 and above, fluent in English or Xhosa, and residents of Khayelitsha	In-depth interviews (IDIs), couple interviews (CIs), and focus group discussions (FGDs) with healthcare workers and community members	Participants expressed fear about learning their HIV status and concerns about confidentiality, which could be addressed by home O-HIVST. • Acceptability of offering home O-HIVST was demonstrated, especially among men and youth. • Concerns were raised about potential harms, including false-negative results, self-harm following a positive test, coercive testing, and missed opportunities for counse…	Perceived benefits of convenience and privacy, as well as concerns about the interpretation of results, potential adverse reactions, and the need for linkage to care	High acceptability for O-HIVST was indicated, with some reservations due to potential risks and the need for supportive measures.	Fear of stigma, desire for confidentiality, gender norms, and trust in healthcare workers. 14. Acceptability Rate of HIV self-testing: High acceptability for O-HIVST was indicated, with some reservations due to potential risks and the need for supportive measures	Pilot interventions must provide evidence of potential harm related to O-HIVST, intensify efforts to offer quality counseling, and ensure linkage to HIV/ART-care following a positive self-test result. Community sensitization and the availability of counseling services are crucial for the acceptance of HIVST.	In South African informal settlements, HIVST was accepted but fears of false results and lack of support remained concerns.
37	Indravudh et al., 2017 [59]	'I will choose when to test, where I want to test': investigating young people’s preferences for HIV self-testing in Malawi and Zimbabwe	To identify young people's preferences for HIV self-testing (HIVST) delivery, determine the relative strength of preferences, and explore behaviors and perceptions that inform youth-friendly services in southern Africa.	Mixed methods design incorporating focus group discussions (FGDs), in-depth interviews (IDIs), and discrete choice experiments (DCEs)	Malawi and Zimbabwe	Adolescents	16–25 years	107 participants in FGDs, 15 participants in IDIs, and 341 participants in DCEs	A total of 463 young people	Young people aged 16–25 years	Mixed methods research including FGDs, IDIs, and DCEs to explore young people's preferences and perceptions regarding HIVST	Strong concordance across methods and countries for preferences related to product (test kit), provider, and service characteristics for HIVST. • HIVST was highly accepted by young people if provided at no or very low cost. • Mixed views on oral-fluid tests, balancing perceived benefits with accuracy concerns. • Distrust in health providers and preference for lay community distributors. • Home-ba…	Preferences for cost, method of test, provider type, location of test kit distribution, and level of support offered	High acceptability among young people for HIVST services	Product features, provider characteristics, service attributes, cost, convenience, confidentiality, and autonomy.	Optimize HIVST services to reach young people by providing products through home-based distribution at low prices and with respect for their autonomy as individuals.	Young people in Malawi and Zimbabwe accepted HIVST when affordable. Lay distributors were preferred over healthcare providers.
38	Ritchwood et al., 2019 [60]	HIV self-testing: South African young adults’ recommendations for ease of use, test kit contents, accessibility, and supportive resources	To elucidate concerns and issues regarding HIV self-testing (HIVST) rollout among South African youth, including acceptability, usability of HIVST kits, preference for blood or oral-based HIVST kits, and recommendations to facilitate use in their communities.	Mixed-methods study including focus group discussions and direct observations	South Africa	Adolescents	18–24 years	35 participants in phase 1 focus groups, 20 participants in phase 2a testing both oral and blood-based HIVST, and 40 participants in phase 2b selecting a preferred testing kit	A total of 95 unique participants across both phases	Self-reported HIV-negative men and women, ages 18–24	Focus groups to determine the acceptability of HIVST and direct observations of participants using both saliva/oral and blood-based HIVST kits	Participants appreciated the privacy provided by HIVST but had concerns about potential false positives and negatives, and the emotional impact of testing alone. • They recommended that kits be used alongside someone who could provide support, such as a friend or family member. • Participants preferred the oral HIVST over the blood-based test, finding it easier to use. • Major recommendations inc…	Testing independently, preferences for the type of kit, concerns about validity, and lack of emotional support	High acceptability among participants for HIVST, with a strong preference for oral over blood-based tests.	Privacy, confidentiality, convenience, control over results disclosure, ease of use, accuracy, emotional support, and cost.	To improve HIVST uptake, it is essential to address concerns about test validity, provide emotional support, and ensure the inclusion of necessary materials for hygienic and easy use. Marketing HIVST kits in pairs or offering supervised practice could enhance acceptability and confidence in using the kits.	Many participants expressed concern about testing alone without emotional support, especially if they received a reactive (positive) result. To address this, participants recommended using HIVST with a trusted friend, family member, or healthcare provider.
39	Sekoni et al., 2022 [45]	Operationalizing the distribution of oral HIV self-testing kits to men who have sex with men (MSM) in a highly homophobic environment: the Nigerian experience	To explore the operationalization of using key opinion leaders (KOLs) to distribute HIV self-test (HIVST) kits to MSM in Nigeria and to evaluate the acceptability and challenges associated with this distribution method.	Qualitative study using a combination of in-depth interviews (IDIs) and focus group discussions (FGDs)	Nigeria	Men who have sex with men (MSM)	Adults aged 18 years and above	Not specified within the excerpt	Not specified within the excerpt	MSM aged 18 years and above, key opinion leaders (KOLs) who are peer educators and have a good understanding of their MSM community	HIVST kits were distributed to MSM by trained KOLs, who also provided support and education about HIVST and facilitated linkage to care for those who tested positive	• KOLs were seen as a trusted resource to promote and support HIVST within the MSM community. • Training and qualifications of KOLs were essential for effective distribution and uptake of HIVST. • The study highlighted effective strategies used to create demand for HIVST and promote its uptake, with KOLs playing a central role.	KOLs as a trusted resource, skills and qualifications of KOLs, and effective demand creation strategies.	High acceptability for HIVST distribution through KOLs was indicated by the positive influence on testing experience for participants.	Trust in KOLs, capacity-building of KOLs, strategies for demand creation and promotion of HIVST, and the supportive environment created by KOLs	To improve the reach of HIV testing, further efforts should be made to utilize KOLs for the distribution of HIVST kits, especially in homophobic environments where MSM face barriers to accessing conventional HIV testing services. The study demonstrates the practical steps involved in operationalizing KOL support for the distribution of HIVST and highlights the importance of KOLs in enhancing the …	In Nigeria, MSM trusted key opinion leaders (KOLs) for HIVST distribution, highlighting peer-led approaches' effectiveness.
40	Shava et al., 2020 [46]	Acceptability of oral HIV self-testing among female sex workers in Gaborone, Botswana	To assess the acceptability, anticipated barriers, and preferred approaches to HIV self-testing (HIVST) among female sex workers (FSW) in Gaborone, Botswana.	Qualitative study using semi-structured in-depth interviews	Botswana	Female sex workers	Not specified	30 FSW and 5 care providers were interviewed	A total of 35 participants	FSW aged 18 years or older who confirm receipt of money or goods in exchange for sexual services within the past three months and identify as a FSW. Care providers involved in health service provision to FSW for at least six months	Semi-structured in-depth interviews to gather insights on perceived acceptability, barriers, and preferences for the implementation of HIVST among FSW	Most FSW (27 out of 30) expressed significant interest in using HIVST kits. • Facilitators of HIVST included awareness of risky sexual behavior, desire to stay healthy, and perceived autonomy over healthcare decisions. • Advantages of HIVST cited were convenience, privacy, decreased stigma, and control over one’s healthcare decisions. • Identified barriers to HIVST included lack of knowledge abou…	Facilitators and advantages for FSW, barriers perceived by both FSW and healthcare providers, and sharing of test kits with concerns for confidentiality	High acceptability among FSW, with providers expressing some concerns	Awareness of risky sexual behaviors, desire to stay healthy, autonomy, convenience, privacy, stigma, knowledge about HIVST, fear, mistrust, self-competency, and linkage to care	Implementation of HIVST should be peer-driven with healthcare provider oversight, involve wide dissemination of information on HIVST, engage peers in information-sharing and education, make test kits accessible in FSW-friendly centers, and have clear instructions for linkage to healthcare and support.	Botswana FSWs highly accepted HIVST for privacy and autonomy but worried about test comprehension and linkage to care.
41	Napierala et al., 2018 [61]	HIV self-testing services for female sex workers, Zimbabwe and Malawi	To present findings from the implementation and scale-up of HIV self-testing (HIVST) programmes for female sex workers (FSWs) in Malawi and Zimbabwe from 2013 to 2018.	Implementation research involving formative assessment, implementation phase, and scale-up phase	Zimbabwe and Malawi	Female sex workers	Not specified	Not specified	Not specified	Female sex workers in Malawi and Zimbabwe	Assessing the acceptability and accuracy of HIVST among FSWs, evaluating preferences for HIVST distribution, and scaling up HIVST services based on findings	• In Zimbabwe, FSWs showed high acceptability and accurate self-testing with appropriate instructions and video demonstrations. • In Malawi, peer distribution of HIVST kits was the preferred strategy. Some incidents of social harm were identified, as well as supply-side barriers. • In Zimbabwe, scale-up data indicated high uptake of self-testing by FSWs, and many opted for secondary distribution …	Concerns about accuracy, support for confirming results, ensuring follow-up post-testing, the need for strategies to mitigate potential harm, preferences for distribution models, and context-specific needs of FSWs	High acceptability among FSWs in both Zimbabwe and Malawi for HIVST	Acceptability, accuracy, preferences for distribution, and context-specific support needs	Implementing HIV self-testing for FSWs requires involving them in the planning and ongoing intervention process, considering existing support structures within their communities, and addressing potential risks and benefits. Optimal strategies for distribution and post-test support are context-specific and require careful consideration of trust and cohesion within FSW communities.	FSWs in Zimbabwe and Malawi widely accepted HIVST, though some social harm and supply challenges were identified.
42	Tonen-Wolyec et al., 2019 [31]	Acceptability of HIV self-testing in African students: a cross-sectional survey in the Democratic Republic of Congo	To evaluate the acceptability of supervised and unsupervised HIV self-testing (HIVST) among students in Bunia, Democratic Republic of Congo (DRC), and to identify socio-demographic and behavioral factors associated with their acceptability.	Cross-sectional survey using a self-administered semi-structured questionnaire	Democratic Republic of Congo	Adolescents	Students aged 18 years and older	1,012 students	1,012 students	Age ≥18 years, regularly enrolled for the academic year, and willingness to provide verbal consent	Students were trained for instructions on the use of an immunochromatographic HIV self-test and completed a semi-structured questionnaire related to HIVST	• Acceptability of unsupervised HIVST was higher among young students (age ≤24 years) compared to older students. • The acceptability of unsupervised HIVST was markedly associated with prior knowledge of HIVST. • The majority of young students reported that post-test counseling should be essential for the use of HIVST	Prior knowledge of HIVST, association with age group, and the perceived need for post-test counseling	High acceptability reported among young students, particularly for the unsupervised HIVST approach	Age group, knowledge about HIVST, partnership and civil status, past history of HIV testing, and the need for post-test counseling	Adapted communication about HIVST is essential to increase the supply and use of HIVST among students in the DRC. Efforts should be made to ensure that post-test counseling is accessible to those conducting HIVST even in sub-Saharan Africa.	Congolese students had high HIVST acceptability, but younger students (≤24 years) preferred unsupervised tests.
43	Tun et al., 2018 [63]	Uptake of HIV self-testing and linkage to treatment among men who have sex with men (MSM) in Nigeria: A pilot programme using key opinion leaders to reach MSM	To pilot the distribution of oral HIV self-testing (HIVST) kits to men who have sex with men (MSM) using key opinion leaders (KOLs) in Lagos, Nigeria, and to assess the feasibility, acceptability, uptake of HIVST, and linkage to HIV treatment.	Cohort study including baseline survey and three-month follow-up interviews	Nigeria	Men who have sex with men (MSM)	Biological males aged 17 to 59 years	319 participants were recruited	319 MSM participants	Biological males aged 17 to 59 years reporting anal intercourse with a man in the past six months, self-reporting HIV negative or unknown status, having no recent HIV test, living in Lagos for three months prior to the interview, and planning to stay in Lagos for the next four months	Distribution of oral HIVST kits (OraQuick® HIV antibody test) to eligible MSM through KOLs. The intervention included a baseline survey, HIVST kit distribution, and a three-month follow-up assessment	At three months, 97.7% reported using the HIVST kit, and 14 (5.6%) self-reported an HIV positive result. • A quarter tested themselves on the same day they received the kit, and nearly half tested within one week. • The majority found the HIVST kit instructions easy to understand (99.6%) and perform the test (98.0%). • All 14 participants who tested positive sought confirmatory testing and initia…	Feasibility of distribution through KOLs, high uptake and positive perceptions of the HIVST kit, and effective linkage to confirmatory testing and treatment	High acceptability and uptake of HIVST among MSM in the study	Acceptability, ease of use, confidentiality, convenience, and linkage to treatment	HIVST should be considered an additional option to standard HIV testing models for MSM, with implementation including active follow-up and access to trusted MSM-friendly community clinics offering HIV treatment. Further research is needed to compare outcomes between different HIVST distribution models and standard HIV testing strategies.	Ease of use (87.3%) and confidentiality (82.1%) were the most cited reasons for preferring HIVST over facility-based testing.
